# Supplementary material for: Microwave Synthesis of Au Nanoparticles in the Presence of Tetrahydrothiophenocucurbituril
Source: Molecules. 2023 Dec 27;29(1):168. doi: 10.3390/molecules29010168 (PMC10780150; doi:10.3390/molecules29010168)
Supplement: Supplementary file 1 [file molecules-29-00168-s001.zip]

Archive with 1 entries (1 files):
- molecules-2737059-supplementary.pdf
